# Supplementary material for: Probing Folate-Responsive and Stage-Sensitive Metabolomics and Transcriptional Co-Expression Network Markers to Predict Prognosis of Non-Small Cell Lung Cancer Patients
Source: Nutrients. 2022 Dec 20;15(1):3. doi: 10.3390/nu15010003 (PMC9823804; doi:10.3390/nu15010003)
Supplement: Supplementary file 1 [file nutrients-15-00003-s001.zip]

Archive with 1 entries (1 files):
- nutrients-2044069-supplementary.pdf
